# Supplementary material for: Off‐isocentric VMAT technique for breast cancer: Effective dose reduction to organs at risk and its applicability based on patient anatomy
Source: J Appl Clin Med Phys. 2024 Jan 11;25(3):e14237. doi: 10.1002/acm2.14237 (PMC10930004; doi:10.1002/acm2.14237)
Supplement: Supplementary file 1 — Supporting Information [file ACM2-25-e14237-s002.xml]

<?xml version="1.0" encoding="UTF-8"?>
<PlanTemplate Version="1.6" xmlns:xsi="http://www.w3.org/2001/XMLSchema-instance"><Preview Version="1.2" ID="1.PTV LtTRUEBEST" Type="Plan" ApprovalStatus="Approved" Diagnosis="" TreatmentSite="" TreatmentStyle="ARC" AssignedUsers="emcmos\iprokofiev" Mode="Photon" Description="A plan for EdgeSN3307 with 9 fields:&#xA;-STATIC 6X setup cbct: Gantry 0.0 deg, Target structure PTV Lt, DRR&#xA;-STATIC 6X setup setup0: Gantry 0.0 deg, Target structure PTV Lt, DRR&#xA;-STATIC 6X setup setup270: Gantry 270.0 deg, Target structure PTV Lt, DRR&#xA;-ARC 6X 164-50rot347: Gantry 164.0 CCW 50.0 deg, Target structure PTV Lt, DRR, MLC, Bolus Bolus&#xA;-ARC 6X 37-179: Gantry 37.0 CW 179.0 deg, Target structure PTV Lt, DRR, MLC, Bolus Bolus&#xA;-ARC 6X 160-340: Gantry 160.0 CCW 340.0 deg, Target structure PTV Lt, DRR, MLC, Bolus Bolus&#xA;-ARC 6X 300-40: Gantry 300.0 CW 40.0 deg, Target structure PTV Lt, DRR, MLC, Bolus Bolus&#xA;-ARC 6X 75-300: Gantry 75.0 CCW 300.0 deg, Target structure PTV Lt, DRR, MLC, Bolus Bolus&#xA;-ARC 6X 300-20: Gantry 300.0 CW 20.0 deg, Target structure PTV Lt, DRR, MLC, Bolus Bolus" LastModified=" March 29 2023 13:29:09:532" ApprovalHistory="emcmos\iprokofiev Created [ August 01 2022 14:33:19:241 ];emcmos\iprokofiev Approved [ September 02 2022 08:41:09:069 ];omshospital\nvgromova Unapproved [ March 29 2023 13:01:38:699 ];emcmos\iprokofiev Approved [ March 29 2023 13:29:07:656 ]"/><PrescribedPercentage>1</PrescribedPercentage><DosePerFraction>2.67</DosePerFraction><FractionCount>15</FractionCount><FieldAlignmentRules></FieldAlignmentRules><PrescriptionSite><VolumeID>PTV Lt</VolumeID><VolumeCode></VolumeCode><VolumeType>PTV</VolumeType><VolumeCodeTable></VolumeCodeTable><StructureCode Code="PTV_High" CodeScheme="99VMS_STRUCTCODE" CodeSchemeVersion="1.0"/></PrescriptionSite><Boluses><Bolus ID="Bolus"><Thickness>0.5</Thickness></Bolus></Boluses><Fields><Field ID="cbct" FixedSSD="false" UsingCompensator="false" UsingMLC="false" Setup="true" DRRVisible="true"><Type>BeamLinac</Type><Target><VolumeID>PTV Lt</VolumeID><VolumeCode></VolumeCode><VolumeType>PTV</VolumeType><VolumeCodeTable></VolumeCodeTable><StructureCode Code="PTV_High" CodeScheme="99VMS_STRUCTCODE" CodeSchemeVersion="1.0"/></Target><TreatmentUnit>EdgeSN3307</TreatmentUnit><Technique>STATIC</Technique><Energy><Type>X</Type><EnergyKV>6000</EnergyKV><MaxEnergyKV xsi:nil="true"></MaxEnergyKV></Energy><PrimaryFluenceMode></PrimaryFluenceMode><DRRTemplate>Bones.dps</DRRTemplate><DoseRate>600</DoseRate><SFED xsi:nil="true"></SFED><Gantry><Rtn>0</Rtn><StopRtn xsi:nil="true"></StopRtn><RtnDirection>NONE</RtnDirection></Gantry><Collimator><Rtn>0</Rtn><Mode>AsymmetryX&amp;Y</Mode><X1>-3.7</X1><X2>3.8</X2><Y1>-3</Y1><Y2>3</Y2></Collimator><TableRtn>0</TableRtn><ToleranceTableID>SBRT FOR VALYA</ToleranceTableID><Weight>0</Weight><FieldMargin BEVMarginFlag="false" EllipticalMarginFlag="false" OptimizeCollRtnFlag="false"><Left xsi:nil="true"></Left><Right xsi:nil="true"></Right><Top xsi:nil="true"></Top><Bottom xsi:nil="true"></Bottom></FieldMargin><SkinFlashMargin xsi:nil="true"></SkinFlashMargin><FieldBoluses></FieldBoluses><Isocenter Placement="RFTS" X="-40.1665" Y="18.4561" Z="-4.74214"/><Blocks/><MLCPlans/><Wedges/><Applicators/></Field><Field ID="setup0" FixedSSD="false" UsingCompensator="false" UsingMLC="false" Setup="true" DRRVisible="true"><Type>BeamLinac</Type><Target><VolumeID>PTV Lt</VolumeID><VolumeCode></VolumeCode><VolumeType>PTV</VolumeType><VolumeCodeTable></VolumeCodeTable><StructureCode Code="PTV_High" CodeScheme="99VMS_STRUCTCODE" CodeSchemeVersion="1.0"/></Target><TreatmentUnit>EdgeSN3307</TreatmentUnit><Technique>STATIC</Technique><Energy><Type>X</Type><EnergyKV>6000</EnergyKV><MaxEnergyKV xsi:nil="true"></MaxEnergyKV></Energy><PrimaryFluenceMode></PrimaryFluenceMode><DRRTemplate>Bones.dps</DRRTemplate><DoseRate>600</DoseRate><SFED xsi:nil="true"></SFED><Gantry><Rtn>0</Rtn><StopRtn xsi:nil="true"></StopRtn><RtnDirection>NONE</RtnDirection></Gantry><Collimator><Rtn>0</Rtn><Mode>AsymmetryX&amp;Y</Mode><X1>-3.7</X1><X2>3.8</X2><Y1>-3</Y1><Y2>3</Y2></Collimator><TableRtn>0</TableRtn><ToleranceTableID>SBRT FOR VALYA</ToleranceTableID><Weight>0</Weight><FieldMargin BEVMarginFlag="false" EllipticalMarginFlag="false" OptimizeCollRtnFlag="false"><Left xsi:nil="true"></Left><Right xsi:nil="true"></Right><Top xsi:nil="true"></Top><Bottom xsi:nil="true"></Bottom></FieldMargin><SkinFlashMargin xsi:nil="true"></SkinFlashMargin><FieldBoluses></FieldBoluses><Isocenter Placement="RFTS" X="-40.1665" Y="18.4561" Z="-4.74214"/><Blocks/><MLCPlans/><Wedges/><Applicators/></Field><Field ID="setup270" FixedSSD="false" UsingCompensator="false" UsingMLC="false" Setup="true" DRRVisible="true"><Type>BeamLinac</Type><Target><VolumeID>PTV Lt</VolumeID><VolumeCode></VolumeCode><VolumeType>PTV</VolumeType><VolumeCodeTable></VolumeCodeTable><StructureCode Code="PTV_High" CodeScheme="99VMS_STRUCTCODE" CodeSchemeVersion="1.0"/></Target><TreatmentUnit>EdgeSN3307</TreatmentUnit><Technique>STATIC</Technique><Energy><Type>X</Type><EnergyKV>6000</EnergyKV><MaxEnergyKV xsi:nil="true"></MaxEnergyKV></Energy><PrimaryFluenceMode></PrimaryFluenceMode><DRRTemplate>Bones.dps</DRRTemplate><DoseRate>600</DoseRate><SFED xsi:nil="true"></SFED><Gantry><Rtn>270</Rtn><StopRtn xsi:nil="true"></StopRtn><RtnDirection>NONE</RtnDirection></Gantry><Collimator><Rtn>0</Rtn><Mode>AsymmetryX&amp;Y</Mode><X1>-3.7</X1><X2>3.8</X2><Y1>-3</Y1><Y2>3</Y2></Collimator><TableRtn>0</TableRtn><ToleranceTableID>SBRT FOR VALYA</ToleranceTableID><Weight>0</Weight><FieldMargin BEVMarginFlag="false" EllipticalMarginFlag="false" OptimizeCollRtnFlag="false"><Left xsi:nil="true"></Left><Right xsi:nil="true"></Right><Top xsi:nil="true"></Top><Bottom xsi:nil="true"></Bottom></FieldMargin><SkinFlashMargin xsi:nil="true"></SkinFlashMargin><FieldBoluses></FieldBoluses><Isocenter Placement="RFTS" X="-40.1665" Y="18.4561" Z="-4.74214"/><Blocks/><MLCPlans/><Wedges/><Applicators/></Field><Field ID="164-50rot347" FixedSSD="false" UsingCompensator="false" UsingMLC="false" Setup="false" DRRVisible="true"><Type>BeamLinac</Type><Target><VolumeID>PTV Lt</VolumeID><VolumeCode></VolumeCode><VolumeType>PTV</VolumeType><VolumeCodeTable></VolumeCodeTable><StructureCode Code="PTV_High" CodeScheme="99VMS_STRUCTCODE" CodeSchemeVersion="1.0"/></Target><TreatmentUnit>EdgeSN3307</TreatmentUnit><Technique>ARC</Technique><Energy><Type>X</Type><EnergyKV>6000</EnergyKV><MaxEnergyKV xsi:nil="true"></MaxEnergyKV></Energy><PrimaryFluenceMode></PrimaryFluenceMode><DRRTemplate>Bones.dps</DRRTemplate><DoseRate>600</DoseRate><SFED xsi:nil="true"></SFED><Gantry><Rtn>164</Rtn><StopRtn>50</StopRtn><RtnDirection>CC</RtnDirection></Gantry><Collimator><Rtn>306.2</Rtn><Mode>AsymmetryX&amp;Y</Mode><X1>-16.5</X1><X2>-2</X2><Y1>-14</Y1><Y2>14</Y2></Collimator><TableRtn>13</TableRtn><ToleranceTableID>SBRT FOR VALYA</ToleranceTableID><Weight>1.39942</Weight><FieldMargin BEVMarginFlag="false" EllipticalMarginFlag="false" OptimizeCollRtnFlag="false"><Left xsi:nil="true"></Left><Right xsi:nil="true"></Right><Top xsi:nil="true"></Top><Bottom xsi:nil="true"></Bottom></FieldMargin><SkinFlashMargin xsi:nil="true"></SkinFlashMargin><FieldBoluses>Bolus</FieldBoluses><Isocenter Placement="RFTS" X="-40.1665" Y="18.4561" Z="-4.74214"/><Blocks/><MLCPlans><MLCPlan ID="MLC" DynamicFlag="false"><ModelName>Varian High Definition 120</ModelName><SegmentCount>1</SegmentCount><MLCMargin BEVMarginFlag="false" EllipticalMarginFlag="false" OptimizeCollRtnFlag="false" JawFittingMode="0"><Left xsi:nil="true"></Left><Right xsi:nil="true"></Right><Top xsi:nil="true"></Top><Bottom xsi:nil="true"></Bottom></MLCMargin><ContourMeetPoint>Middle</ContourMeetPoint><ClosedMeetPoint>Center</ClosedMeetPoint><Target><VolumeID>PTV Lt</VolumeID><VolumeCode></VolumeCode><VolumeType>PTV</VolumeType><VolumeCodeTable></VolumeCodeTable><StructureCode Code="PTV_High" CodeScheme="99VMS_STRUCTCODE" CodeSchemeVersion="1.0"/></Target></MLCPlan></MLCPlans><Wedges/><Applicators/></Field><Field ID="37-179" FixedSSD="false" UsingCompensator="false" UsingMLC="false" Setup="false" DRRVisible="true"><Type>BeamLinac</Type><Target><VolumeID>PTV Lt</VolumeID><VolumeCode></VolumeCode><VolumeType>PTV</VolumeType><VolumeCodeTable></VolumeCodeTable><StructureCode Code="PTV_High" CodeScheme="99VMS_STRUCTCODE" CodeSchemeVersion="1.0"/></Target><TreatmentUnit>EdgeSN3307</TreatmentUnit><Technique>ARC</Technique><Energy><Type>X</Type><EnergyKV>6000</EnergyKV><MaxEnergyKV xsi:nil="true"></MaxEnergyKV></Energy><PrimaryFluenceMode></PrimaryFluenceMode><DRRTemplate>Bones.dps</DRRTemplate><DoseRate>600</DoseRate><SFED xsi:nil="true"></SFED><Gantry><Rtn>37</Rtn><StopRtn>179</StopRtn><RtnDirection>CW</RtnDirection></Gantry><Collimator><Rtn>327.5</Rtn><Mode>AsymmetryX&amp;Y</Mode><X1>-18.4</X1><X2>-2</X2><Y1>-14</Y1><Y2>15</Y2></Collimator><TableRtn>0</TableRtn><ToleranceTableID>SBRT FOR VALYA</ToleranceTableID><Weight>1.67887</Weight><FieldMargin BEVMarginFlag="false" EllipticalMarginFlag="false" OptimizeCollRtnFlag="false"><Left xsi:nil="true"></Left><Right xsi:nil="true"></Right><Top xsi:nil="true"></Top><Bottom xsi:nil="true"></Bottom></FieldMargin><SkinFlashMargin xsi:nil="true"></SkinFlashMargin><FieldBoluses>Bolus</FieldBoluses><Isocenter Placement="RFTS" X="-40.1665" Y="18.4561" Z="-4.74214"/><Blocks/><MLCPlans><MLCPlan ID="MLC" DynamicFlag="false"><ModelName>Varian High Definition 120</ModelName><SegmentCount>1</SegmentCount><MLCMargin BEVMarginFlag="false" EllipticalMarginFlag="false" OptimizeCollRtnFlag="false" JawFittingMode="0"><Left xsi:nil="true"></Left><Right xsi:nil="true"></Right><Top xsi:nil="true"></Top><Bottom xsi:nil="true"></Bottom></MLCMargin><ContourMeetPoint>Middle</ContourMeetPoint><ClosedMeetPoint>Center</ClosedMeetPoint><Target><VolumeID>PTV Lt</VolumeID><VolumeCode></VolumeCode><VolumeType>PTV</VolumeType><VolumeCodeTable></VolumeCodeTable><StructureCode Code="PTV_High" CodeScheme="99VMS_STRUCTCODE" CodeSchemeVersion="1.0"/></Target></MLCPlan></MLCPlans><Wedges/><Applicators/></Field><Field ID="160-340" FixedSSD="false" UsingCompensator="false" UsingMLC="false" Setup="false" DRRVisible="true"><Type>BeamLinac</Type><Target><VolumeID>PTV Lt</VolumeID><VolumeCode></VolumeCode><VolumeType>PTV</VolumeType><VolumeCodeTable></VolumeCodeTable><StructureCode Code="PTV_High" CodeScheme="99VMS_STRUCTCODE" CodeSchemeVersion="1.0"/></Target><TreatmentUnit>EdgeSN3307</TreatmentUnit><Technique>ARC</Technique><Energy><Type>X</Type><EnergyKV>6000</EnergyKV><MaxEnergyKV xsi:nil="true"></MaxEnergyKV></Energy><PrimaryFluenceMode></PrimaryFluenceMode><DRRTemplate>Bones.dps</DRRTemplate><DoseRate>600</DoseRate><SFED xsi:nil="true"></SFED><Gantry><Rtn>160</Rtn><StopRtn>340</StopRtn><RtnDirection>CC</RtnDirection></Gantry><Collimator><Rtn>355.9</Rtn><Mode>AsymmetryX&amp;Y</Mode><X1>-18.5</X1><X2>-2</X2><Y1>-13</Y1><Y2>14</Y2></Collimator><TableRtn>0</TableRtn><ToleranceTableID>SBRT FOR VALYA</ToleranceTableID><Weight>2.34242</Weight><FieldMargin BEVMarginFlag="false" EllipticalMarginFlag="false" OptimizeCollRtnFlag="false"><Left xsi:nil="true"></Left><Right xsi:nil="true"></Right><Top xsi:nil="true"></Top><Bottom xsi:nil="true"></Bottom></FieldMargin><SkinFlashMargin xsi:nil="true"></SkinFlashMargin><FieldBoluses>Bolus</FieldBoluses><Isocenter Placement="RFTS" X="-40.1665" Y="18.4561" Z="-4.74214"/><Blocks/><MLCPlans><MLCPlan ID="MLC" DynamicFlag="false"><ModelName>Varian High Definition 120</ModelName><SegmentCount>1</SegmentCount><MLCMargin BEVMarginFlag="false" EllipticalMarginFlag="false" OptimizeCollRtnFlag="false" JawFittingMode="0"><Left xsi:nil="true"></Left><Right xsi:nil="true"></Right><Top xsi:nil="true"></Top><Bottom xsi:nil="true"></Bottom></MLCMargin><ContourMeetPoint>Middle</ContourMeetPoint><ClosedMeetPoint>Center</ClosedMeetPoint><Target><VolumeID>PTV Lt</VolumeID><VolumeCode></VolumeCode><VolumeType>PTV</VolumeType><VolumeCodeTable></VolumeCodeTable><StructureCode Code="PTV_High" CodeScheme="99VMS_STRUCTCODE" CodeSchemeVersion="1.0"/></Target></MLCPlan></MLCPlans><Wedges/><Applicators/></Field><Field ID="300-40" FixedSSD="false" UsingCompensator="false" UsingMLC="false" Setup="false" DRRVisible="true"><Type>BeamLinac</Type><Target><VolumeID>PTV Lt</VolumeID><VolumeCode></VolumeCode><VolumeType>PTV</VolumeType><VolumeCodeTable></VolumeCodeTable><StructureCode Code="PTV_High" CodeScheme="99VMS_STRUCTCODE" CodeSchemeVersion="1.0"/></Target><TreatmentUnit>EdgeSN3307</TreatmentUnit><Technique>ARC</Technique><Energy><Type>X</Type><EnergyKV>6000</EnergyKV><MaxEnergyKV xsi:nil="true"></MaxEnergyKV></Energy><PrimaryFluenceMode></PrimaryFluenceMode><DRRTemplate>Bones.dps</DRRTemplate><DoseRate>600</DoseRate><SFED xsi:nil="true"></SFED><Gantry><Rtn>300</Rtn><StopRtn>40</StopRtn><RtnDirection>CW</RtnDirection></Gantry><Collimator><Rtn>4.8</Rtn><Mode>AsymmetryX&amp;Y</Mode><X1>2</X1><X2>16.6</X2><Y1>-14</Y1><Y2>13</Y2></Collimator><TableRtn>0</TableRtn><ToleranceTableID>SBRT FOR VALYA</ToleranceTableID><Weight>1.46499</Weight><FieldMargin BEVMarginFlag="false" EllipticalMarginFlag="false" OptimizeCollRtnFlag="false"><Left xsi:nil="true"></Left><Right xsi:nil="true"></Right><Top xsi:nil="true"></Top><Bottom xsi:nil="true"></Bottom></FieldMargin><SkinFlashMargin xsi:nil="true"></SkinFlashMargin><FieldBoluses>Bolus</FieldBoluses><Isocenter Placement="RFTS" X="-40.1665" Y="18.4561" Z="-4.74214"/><Blocks/><MLCPlans><MLCPlan ID="MLC" DynamicFlag="false"><ModelName>Varian High Definition 120</ModelName><SegmentCount>1</SegmentCount><MLCMargin BEVMarginFlag="false" EllipticalMarginFlag="false" OptimizeCollRtnFlag="false" JawFittingMode="0"><Left xsi:nil="true"></Left><Right xsi:nil="true"></Right><Top xsi:nil="true"></Top><Bottom xsi:nil="true"></Bottom></MLCMargin><ContourMeetPoint>Middle</ContourMeetPoint><ClosedMeetPoint>Center</ClosedMeetPoint><Target><VolumeID>PTV Lt</VolumeID><VolumeCode></VolumeCode><VolumeType>PTV</VolumeType><VolumeCodeTable></VolumeCodeTable><StructureCode Code="PTV_High" CodeScheme="99VMS_STRUCTCODE" CodeSchemeVersion="1.0"/></Target></MLCPlan></MLCPlans><Wedges/><Applicators/></Field><Field ID="75-300" FixedSSD="false" UsingCompensator="false" UsingMLC="false" Setup="false" DRRVisible="true"><Type>BeamLinac</Type><Target><VolumeID>PTV Lt</VolumeID><VolumeCode></VolumeCode><VolumeType>PTV</VolumeType><VolumeCodeTable></VolumeCodeTable><StructureCode Code="PTV_High" CodeScheme="99VMS_STRUCTCODE" CodeSchemeVersion="1.0"/></Target><TreatmentUnit>EdgeSN3307</TreatmentUnit><Technique>ARC</Technique><Energy><Type>X</Type><EnergyKV>6000</EnergyKV><MaxEnergyKV xsi:nil="true"></MaxEnergyKV></Energy><PrimaryFluenceMode></PrimaryFluenceMode><DRRTemplate>Bones.dps</DRRTemplate><DoseRate>600</DoseRate><SFED xsi:nil="true"></SFED><Gantry><Rtn>75</Rtn><StopRtn>300</StopRtn><RtnDirection>CC</RtnDirection></Gantry><Collimator><Rtn>23.9</Rtn><Mode>AsymmetryX&amp;Y</Mode><X1>2</X1><X2>11.6</X2><Y1>-14</Y1><Y2>15</Y2></Collimator><TableRtn>0</TableRtn><ToleranceTableID>SBRT FOR VALYA</ToleranceTableID><Weight>1.38498</Weight><FieldMargin BEVMarginFlag="false" EllipticalMarginFlag="false" OptimizeCollRtnFlag="false"><Left xsi:nil="true"></Left><Right xsi:nil="true"></Right><Top xsi:nil="true"></Top><Bottom xsi:nil="true"></Bottom></FieldMargin><SkinFlashMargin xsi:nil="true"></SkinFlashMargin><FieldBoluses>Bolus</FieldBoluses><Isocenter Placement="RFTS" X="-40.1665" Y="18.4561" Z="-4.74214"/><Blocks/><MLCPlans><MLCPlan ID="MLC" DynamicFlag="false"><ModelName>Varian High Definition 120</ModelName><SegmentCount>1</SegmentCount><MLCMargin BEVMarginFlag="false" EllipticalMarginFlag="false" OptimizeCollRtnFlag="false" JawFittingMode="0"><Left xsi:nil="true"></Left><Right xsi:nil="true"></Right><Top xsi:nil="true"></Top><Bottom xsi:nil="true"></Bottom></MLCMargin><ContourMeetPoint>Middle</ContourMeetPoint><ClosedMeetPoint>Center</ClosedMeetPoint><Target><VolumeID>PTV Lt</VolumeID><VolumeCode></VolumeCode><VolumeType>PTV</VolumeType><VolumeCodeTable></VolumeCodeTable><StructureCode Code="PTV_High" CodeScheme="99VMS_STRUCTCODE" CodeSchemeVersion="1.0"/></Target></MLCPlan></MLCPlans><Wedges/><Applicators/></Field><Field ID="300-20" FixedSSD="false" UsingCompensator="false" UsingMLC="false" Setup="false" DRRVisible="true"><Type>BeamLinac</Type><Target><VolumeID>PTV Lt</VolumeID><VolumeCode></VolumeCode><VolumeType>PTV</VolumeType><VolumeCodeTable></VolumeCodeTable><StructureCode Code="PTV_High" CodeScheme="99VMS_STRUCTCODE" CodeSchemeVersion="1.0"/></Target><TreatmentUnit>EdgeSN3307</TreatmentUnit><Technique>ARC</Technique><Energy><Type>X</Type><EnergyKV>6000</EnergyKV><MaxEnergyKV xsi:nil="true"></MaxEnergyKV></Energy><PrimaryFluenceMode></PrimaryFluenceMode><DRRTemplate>Bones.dps</DRRTemplate><DoseRate>600</DoseRate><SFED xsi:nil="true"></SFED><Gantry><Rtn>300</Rtn><StopRtn>20</StopRtn><RtnDirection>CW</RtnDirection></Gantry><Collimator><Rtn>49.2</Rtn><Mode>AsymmetryX&amp;Y</Mode><X1>2</X1><X2>18.9</X2><Y1>-14</Y1><Y2>14</Y2></Collimator><TableRtn>0</TableRtn><ToleranceTableID>SBRT FOR VALYA</ToleranceTableID><Weight>1.04848</Weight><FieldMargin BEVMarginFlag="false" EllipticalMarginFlag="false" OptimizeCollRtnFlag="false"><Left xsi:nil="true"></Left><Right xsi:nil="true"></Right><Top xsi:nil="true"></Top><Bottom xsi:nil="true"></Bottom></FieldMargin><SkinFlashMargin xsi:nil="true"></SkinFlashMargin><FieldBoluses>Bolus</FieldBoluses><Isocenter Placement="RFTS" X="-40.1665" Y="18.4561" Z="-4.74214"/><Blocks/><MLCPlans><MLCPlan ID="MLC" DynamicFlag="false"><ModelName>Varian High Definition 120</ModelName><SegmentCount>1</SegmentCount><MLCMargin BEVMarginFlag="false" EllipticalMarginFlag="false" OptimizeCollRtnFlag="false" JawFittingMode="0"><Left xsi:nil="true"></Left><Right xsi:nil="true"></Right><Top xsi:nil="true"></Top><Bottom xsi:nil="true"></Bottom></MLCMargin><ContourMeetPoint>Middle</ContourMeetPoint><ClosedMeetPoint>Center</ClosedMeetPoint><Target><VolumeID>PTV Lt</VolumeID><VolumeCode></VolumeCode><VolumeType>PTV</VolumeType><VolumeCodeTable></VolumeCodeTable><StructureCode Code="PTV_High" CodeScheme="99VMS_STRUCTCODE" CodeSchemeVersion="1.0"/></Target></MLCPlan></MLCPlans><Wedges/><Applicators/></Field></Fields></PlanTemplate>
